# Supplementary material for: Danlian-Tongmai formula improves diabetic vascular calcification by regulating CCN3/NOTCH signal axis to inhibit inflammatory reaction
Source: Front Pharmacol. 2025 Jan 6;15:1510030. doi: 10.3389/fphar.2024.1510030 (PMC11743396; doi:10.3389/fphar.2024.1510030)
Supplement: Supplementary file 1 [file Table2.xlsx]

## Sheet: Sheet1
TableS2: Detailed information on metabolites contained in DLTM using UHPLC-MS system.
No.	RT (min)	Adduct	m/z	Formula	Fragment ions	Identification	Source
1	0.83	[M-H]-	149.009	C4H6O6	149.0092，87.0083，72.9926，59.0132	Tartaric Acid	Prunus mume (Siebold) Siebold & Zucc.
2	0.88	[M-H]-	133.014	C4H6O5	133.0142，115.0035，89.0240，71.0134	Malic acid	Coptis chinensis Franch.，Prunus mume (Siebold) Siebold & Zucc.
3	0.93	[M-H]-	115.004	C4H4O4	115.0035，71.0133，68.9952	Fumaric acid	Prunus mume (Siebold) Siebold & Zucc.
4	0.94	[M-H]-	191.02	C6H8O7	191.0197，173.0091，154.9986，129.0193，111.0086，87.0084	Citric Acid	Rhodiola crenulata (Hook.f. & Thomson) H.Ohba，Coptis chinensis Franch.
5	0.94	[M-H]-	191.02	C6H8O7	191.0197，129.0193，111.0086，87.0084，85.0291	Citric Acid	Prunus mume (Siebold) Siebold & Zucc.
6	0.96	[M+H]+	166.086	C9H11NO2	166.0860，120.0808	phenylalanine	Coptis chinensis Franch.
7	0.97	[M-H]-	173.009	C6H6O6	173.1044，156.0779，131.0826	1-Propene-1,2,3-tricarboxylic acid	Prunus mume (Siebold) Siebold & Zucc.
8	1.03	[M-H]-	131.035	C5H8O4	131.0349，113.0243，87.0448	Pyrotartaric Acid	Prunus mume (Siebold) Siebold & Zucc.
9	1.19	[M-H]-	331.067	C13H16O10	331.0670，271.0458，211.0248，169.0143，125.0243	Gallic acid 3-O-beta-D-glucopyranoside	Prunus mume (Siebold) Siebold & Zucc.
10	1.31	[M-H]-	331.067	C13H16O10	331.0671，271.0459，211.0248，169.0143，125.0244	Isomers of Gallic acid 3-O-beta-D-glucopyranoside,	Rhodiola crenulata (Hook.f. & Thomson) H.Ohba
11	1.31	[M-H]-	125.024	C6H6O3	125.0244，81.0341，65.7052	5-hydroxymethylfurfural	Prunus mume (Siebold) Siebold & Zucc.
12	1.35	[M-H]-	169.014	C7H6O5	1693.0143，125.0244	Gallic acid	Rhodiola crenulata (Hook.f. & Thomson) H.Ohba.，Prunus mume (Siebold) Siebold & Zucc.
13	1.64	[M-H]-	343.103	C15H20O9	343.1035，181.0507，163.0402	Tecomin	Rhodiola crenulata (Hook.f. & Thomson) H.Ohba
14	1.96	[M-H]-	167.035	C8H8O4	167.0350，123.0451	3,4-Dihydroxyphenylacetic acid	Prunus mume (Siebold) Siebold & Zucc.
15	1.98	[M-H]-	179.035	C9H8O4	179.0350，135.0452	Caffeic acid	Salvia miltiorrhiza Bunge.，Rhodiola crenulata (Hook.f. & Thomson) H.Ohba，Polygonum cuspidatum Siebold & Zucc.，Prunus mume (Siebold) Siebold & Zucc.
16	1.98	[M-H]-	123.045	C7H8O2	123.0451，95.0136	Guaiacol	Prunus mume (Siebold) Siebold & Zucc.
17	2	[M-H]-	197.046	C9H10O5	197.0456，179.0350，1515.0402，135.0452，123.0451	Danshensu	Salvia miltiorrhiza Bunge.，Coptis chinensis Franch.
18	2.01	[M-H]-	197.046	C9H10O5	197.0456，179.0350	Syringic acid	Prunus mume (Siebold) Siebold & Zucc.
19	2.15	[M-H]-	131.035	C5H8O4	131.0350，113.0243，87.0448	Isomers of pyrotartaric acid	Prunus mume (Siebold) Siebold & Zucc.
20	2.38	[M-H]-	153.019	C7H6O4	153.0193，127.0362，123.0451，109.0294	protocatechuic acid	Rhodiola crenulata (Hook.f. & Thomson) H.Ohba，Coptis chinensis Franch.
21	2.39	[M-H]-	153.019	C7H6O4	153.0193，109.0294	Gentisic acid	Coptis chinensis Franch.，Prunus mume (Siebold) Siebold & Zucc.
22	3.43	[M-H]-	137.024	C7H6O3	137.0244，119.0139，108.0216	3,4-Dihydroxybenzaldehyde	Salvia miltiorrhiza Bunge.，Rhodiola crenulata (Hook.f. & Thomson) H.Ohba
23	3.84	[M-H]-	137.024	C7H6O3	137.0244，93.0343	Salicylic acid	Prunus mume (Siebold) Siebold & Zucc.
24	3.92	[M-H]-	299.113	C14H20O7	299.1136，161.0457，119.0349	Salidroside	Rhodiola crenulata (Hook.f. & Thomson) H.Ohba，Coptis chinensis Franch.
25	5.28	[M-H]-	325.093	C15H18O8	205.0509，163.0401，145.0295，119.0502	4-O-beta-Glucopyranosyl-cis-couMaric acid	Rhodiola crenulata (Hook.f. & Thomson) H.Ohba
26	5.65	[M-H]-	325.093	C15H18O8	205.0508，163.0402，145.0295，119.0501	Isomers of 4-O-beta-Glucopyranosyl-cis-couMaric acid	Rhodiola crenulata (Hook.f. & Thomson) H.Ohba
27	5.68	[M+H]+	355.101	C16H18O9	355.1014，163.0385，145.0281，117.0334	CCoptis chinensis Franch.orogenic acid	Coptis chinensis Franch.，Polygonum cuspidatum Siebold & Zucc.
28	5.77	[M-H]-	151.04	C8H8O3	151.0401，123.0452，109.0294	4-Acetoxyphenol	Prunus mume (Siebold) Siebold & Zucc.
29	6.26	[M-H]-	121.029	C7H6O2	121.0294，93.0342	benzoic acid	Prunus mume (Siebold) Siebold & Zucc.
30	7.59	[M-H]-	401.146	C18H26O10	401.1455，269.1030，101.0242	benzyl alcohol xylopyranosyl-(1-6)-glucopyranoside	Prunus mume (Siebold) Siebold & Zucc.
31	7.77	[M-H]-	173.046	C7H10O6	173.0456，111.0450，93.0343	Isomers of Shikimic acid	Prunus mume (Siebold) Siebold & Zucc.
32	8.07	[M-H]-	1667.04	C8H8O4	167.0350，152.0115，123.0451，108.0215	Vanillic acid	Prunus mume (Siebold) Siebold & Zucc.
33	8.47	[M+H]+	342.169	C20H23NO4	342.1692，297.1115，265.0852	Magnoflorine	Coptis chinensis Franch.
34	8.65	[M-H]-	163.04	C9H8O3	163.0401，119.0502	p-Coumaric acid	Rhodiola crenulata (Hook.f. & Thomson) H.Ohba
35	8.88	[M-H]-	173.046	C7H10O5	173.0456，111.0450，93.0343	Shikimic acid	Prunus mume (Siebold) Siebold & Zucc.
36	8.98	[M+H]+	341.137	C20H20O5	295.0593，263.1061	trijuganone C	Salvia miltiorrhiza Bunge.
37	9.28	[M-H]-	451.125	C21H24O11	451.1246，289.0716，169.0142，151.0037	6'-O-Galloylsalidroside	Rhodiola crenulata (Hook.f. & Thomson) H.Ohba
38	9.57	[M-H]-	681.242	C32H42O16	519.1873，357.1345，151.0401	Pinoresinol diglucoside	Coptis chinensis Franch.
39	10.18	[M+H]+	197.08	C10H12O4	197.0804，165.0543，155.0699，140.0465，137.0595	Methyl 2,6-Dimethoxybenzate	Rhodiola crenulata (Hook.f. & Thomson) H.Ohba
40	10.33	[M-H]-	389.125	C20H22O8	389.1240，227.0713，185.0608，159.0814，143.0502	Polydatin	Polygonum cuspidatum Siebold & Zucc.
41	10.35	[M+H]+	271.095	C16H14O4	271.0957，253.0852，225.0904，159.0437	Alpinetin	Coptis chinensis Franch.
42	10.35	[M-H]-	227.071	C14H12O3	227.0712，185.0607，183.0815，143.0502	Resveratrol	Polygonum cuspidatum Siebold & Zucc.
43	10.44	[M-H]-	177.019	C9H6O4	177.019	6,7-Dihydroxycoumarin	Prunus mume (Siebold) Siebold & Zucc.
44	10.56	[M-H]-	441.083	C22H18O10	441.0829，289.0716，271.0612，245.0815，215.2019，169.0143，125.0244	(-)-Epicatechin gallate	Rhodiola crenulata (Hook.f. & Thomson) H.Ohba
45	10.58	[M-H]-	289.072	C15H14O6	289.0717，245.0818，203.0715，125.0244	Epicatechin	Polygonum cuspidatum Siebold & Zucc.，Rhodiola crenulata (Hook.f. & Thomson) H.Ohba
46	10.67	[M-H]-	463.089	C21H20O12	461.0883，300.0274，255.0298	Quercetin-3'-glucoside	Rhodiola crenulata (Hook.f. & Thomson) H.Ohba
47	10.72	[M-H]-	463.089	C21H20O12	463.0883，301.0352，300.0274	Herbacetin 8-O- glucoside	Rhodiola crenulata (Hook.f. & Thomson) H.Ohba
48	10.72	[M-H]-	463.089	C21H20O12	463.0883，301.0352，300.0274，271.0246，255.0298，178.9987，151.0037	Hyperoside	Polygonum cuspidatum Siebold & Zucc.
49	11.46	[M-H]-	339.051	C18H12O7	339.0510，295.0611，267.0662，225.0558	Salvianolic acid G	Salvia miltiorrhiza Bunge.
50	11.57	[M-H]-	417.083	C20H18O10	373.0936，339.5960，197.0457，179.0351，175.0401	Salvianolic acid D	Salvia miltiorrhiza Bunge.
51	11.92	[M-H]-	313.072	C17H14O6	313.0715，269.0819，254.0582，185.0244，159.0452，109.0294	Salvianolic acid F	Salvia miltiorrhiza Bunge.
52	11.95	[M-H]-	271.061	C15H12O5	271.0612，253.0506	Naringenin	Prunus mume (Siebold) Siebold & Zucc.
53	12.04	[M-H]-	463.088	C21H20O12	463.0877，317.0301	Isoquercitrin	Polygonum cuspidatum Siebold & Zucc.
54	12.25	[M+H]+	338.137	C20H19NO4	338.1378，323.1144，294.1117	Jatrorrhizine	Coptis chinensis Franch.
55	12.26	[M-H]-	359.077	C18H16O8	197.0456，179.0350，161.0245	Rosmarinic acid	Salvia miltiorrhiza Bunge.，Coptis chinensis Franch.
56	12.29	[M+H]+	336.122	C20H17NO4	336.1221，320.0910，292.0962	Epiberberine	Coptis chinensis Franch.
57	12.31	[M+H]+	320.091	C19H13NO4	320.0910，292.0962	Coptisine	Coptis chinensis Franch.
58	12.41	[M-H]-	537.104	C27H22O12	339.0508，313.0717，295.0611，185.0244，179.0350，135.0451，109.0294	Lithospermic acid	Salvia miltiorrhiza Bunge.
59	12.41	[M-H]-	285.04	C15H10O6	285.0403，241.0505，257.0455	Citreorosein	Polygonum cuspidatum Siebold & Zucc.
60	12.44	[M+H]+	338.137	C20H19NO4	338.1377，323.1143，294.1117	columbamine	Coptis chinensis Franch.
61	12.46	[M+H]+	287.054	C15H10O6	287.0542，269.0437，241.0486	Fisetin	Coptis chinensis Franch.
62	12.49	[M-H]-	431.099	C21H20O10	431.0986，285.0404，284.0325，269.0454，255.0299，215.5819	Emodin 1-O-beta-D-glucoside	Polygonum cuspidatum Siebold & Zucc.
63	12.81	[M-H]-	717.148	C36H30O16	519.0932，339.0509，295.0610，185.0243	salvianolic acid B	Salvia miltiorrhiza Bunge.
64	12.96	[M+H]+	611.159	C27H30O16	303.049	Rutin	Polygonum cuspidatum Siebold & Zucc.
65	13.1	[M-H]-	447.094	C21H20O11	447.0935，301.0353	Rhodiosin	Rhodiola crenulata (Hook.f. & Thomson) H.Ohba
66	13.13	[M-H]-	447.093	C21H20O11	447.0933，301.0352，284.0324，269.0454	Luteolin-7-O-glucoside	Rhodiola crenulata (Hook.f. & Thomson) H.Ohba
67	13.13	[M-H]-	301.035	C15H10O7	301.0352，283.0245，229.0506	Quercetin	Polygonum cuspidatum Siebold & Zucc.，Rhodiola crenulata (Hook.f. & Thomson) H.Ohba
68	13.22	[M+H]+	334.106	C20H15NO4	334.1064，319.0830，304.0597，290.0804	Worenine	Coptis chinensis Franch.
69	13.37	[M+H]+	195.065	C10H10O4	195.1012，177.0907，149.0959，131.0854	ferulic acid	Salvia miltiorrhiza Bunge.，Rhodiola crenulata (Hook.f. & Thomson) H.Ohba，Coptis chinensis Franch.，Polygonum cuspidatum Siebold & Zucc.，Prunus mume (Siebold) Siebold & Zucc.
70	13.42	[M+H]+	352.153	C21H21NO4	352.1535，337.1299，336.1220，322.1063，308.1271，283.7737，216.3790	Palmatine	Coptis chinensis Franch.
71	13.45	[M-H]-	493.114	C26H22O10	313.0719，295.0611，185.0244	salvianolic acid A	Salvia miltiorrhiza Bunge.
72	13.47	[M-H]-	287.056	C15H12O6	287.0561，151.0037，135.0451，107.0137	Eriodictyol	Rhodiola crenulata (Hook.f. & Thomson) H.Ohba
73	13.5	[M+H]+	336.122	C20H17NO4	336.1221，320.0908，306.0753，292.0959，278.0807	berbine	Coptis chinensis Franch.
74	13.62	[M-H]-	445.208	C21H34O10	445.2080，313.1655，191.0562	Sachaloside II	Rhodiola crenulata (Hook.f. & Thomson) H.Ohba
75	13.69	[M-H]-	731.164	C37H32O16	551.1199，533.1093，353.0669，335.0561	3′-O-monomethyllith-ospermic acid B	Salvia miltiorrhiza Bunge.
76	13.86	[M+H]+	593.185	C28H32O14	593.1835，447.1278，285.0752	Linarin	Coptis chinensis Franch.
77	14.23	[M-H]-	245.082	C14H14O4	245.0817，230.0583，215.0350	torachrysone	Polygonum cuspidatum Siebold & Zucc.
78	14.27	[M-H]-	519.187	C26H32O11	519.1871，339.0510，321.0403，219.0662	(-)-Pinoresinol 4-O-glucoside	Coptis chinensis Franch.
79	14.27	[M-H]-	407.135	C20H24O9	245.0817，230.0583，215.8387	Torachrysone 8-O-glucoside	Polygonum cuspidatum Siebold & Zucc.
80	14.44	[M-H]-	431.099	C21H20O10	431.0985，269.0455，215.5959	Emodin-8-beta-D-glucoside	Polygonum cuspidatum Siebold & Zucc.
81	14.64	[M-H]-	423.224	C19H36O10	423.2237，291.1812，161.0457，131.0350，101.0242	Rhodiooctanoside	Rhodiola crenulata (Hook.f. & Thomson) H.Ohba
82	14.7	[M+H]+	297.111	C18H16O4	279.0645，269.0802，251.0696，233.0591，223.0748	Danshenxinkun A	Salvia miltiorrhiza Bunge.
83	14.78	[M-H]-	491.098	C26H20O10	311.0562，293.0455，197.0456	Salvianolic acid C	Salvia miltiorrhiza Bunge.
84	15.01	[M-H]-	745.179	C38H34O16	547.1243，339.0508，3321.0404	Dimethyl lithospermate B	Salvia miltiorrhiza Bunge.
85	15.02	[M-H]-	517.099	C24H22O13	473.1091，311.0558，269.0452，214.9480	Emodin-8-O-(6′-O-malonyl)-glucoside	Polygonum cuspidatum Siebold & Zucc.
86	15.14	[M-H]-	285.04	C15H10O6	285.0404，151.0036	Luteolin	Rhodiola crenulata (Hook.f. & Thomson) H.Ohba，Coptis chinensis Franch.
87	15.14	[M-H]-	449.145	C22H26O10	245.0818，230.0584，215.4366	Torachrysone-8-O-(6′-acetyl)-glucoside	Polygonum cuspidatum Siebold & Zucc.
88	15.45	[M-H]-	285.04	C15H10O6	285.0403，151.0038	Isomers of Luteolin	Rhodiola crenulata (Hook.f. & Thomson) H.Ohba，Coptis chinensis Franch.
89	15.56	[M-H]-	491.12	C23H24O12	329.1755，283.0610，215.1146，179.0350	4ˊ,5-Dihydroxy-3ˊ,5ˊ-Dimethoxyflavanone-7-O-β-D-glucoside	Rhodiola crenulata (Hook.f. & Thomson) H.Ohba
90	15.59	[M-H]-	283.061	C16H12O5	283.0612，240.0427	Physcion	Polygonum cuspidatum Siebold & Zucc.
91	15.8	[M+H]+	313.106	C18H16O5	295.1321，277.1216，267.1373	Tanshindiol C	Salvia miltiorrhiza Bunge.
92	17.74	[M-H]-	671.178	C36H32O13	671.1787，416.1115，254.0584	Emodin (10–10′) emodin monosaccharide glucosides	Polygonum cuspidatum Siebold & Zucc.
93	17.94	[M+H]+	295.096	C18H14O4	295.0957，277.0852	trijuganone A	Salvia miltiorrhiza Bunge.
94	18.41	[M+H]+	285.075	C16H12O5	285.0750，270.0515	Wogonin	Coptis chinensis Franch.
95	18.49	[M+H]+	311.127	C19H18O4	311.1269，293.1164，283.1320	Tanshinone IIB	Salvia miltiorrhiza Bunge.
96	18.98	[M+H]+	311.127	C19H18O4	311.1270，293.1165，267.1373，265.1216	tanshinoneiib	Salvia miltiorrhiza Bunge.
97	19.52	[M+H]+	369.132	C21H20O6	369.1326，351.1221，320.1034，203.0697，135.0439	Curcumin	Coptis chinensis Franch.
98	20.08	[M+H]+	309.111	C19H16O4	309.1113，281.1163	tanshinaldehyde	Salvia miltiorrhiza Bunge.
99	20.23	[M-H]-	487.343	C30H48O5	469.296	Tormentic acid	Salvia miltiorrhiza Bunge.
100	20.96	[M-H]-	313.144	C19H22O4	313.1444，269.1546，241.1597，226.0999，213.1286	Neocryptotanshinone	Salvia miltiorrhiza Bunge.
101	21.18	[M-H]-	245.082	C14H14O4	245.0817，230.0584，215.0350	Isomers of torachrysone	Polygonum cuspidatum Siebold & Zucc.
102	21.45	[M-H]-	269.045	C15H10O5	269.0456，241.0506，225.0558	Emodin	Polygonum cuspidatum Siebold & Zucc.
103	21.49	[M+H]+	279.101	C18H14O3	279.1010，261.0905，233.0956，205.1008	Dihydrotanshinone I	Salvia miltiorrhiza Bunge.
104	23.4	[M+H]+	295.132	C19H18O3	295.1321，277.1215，249.1267	Tanshinone IIA	Salvia miltiorrhiza Bunge.
105	24.66	[M+H]+	277.085	C18H12O3	277.0853，259.0747，249.0904，231.0800	Tanshinone I	Salvia miltiorrhiza Bunge.
106	24.74	[M+H]+	297.147	C19H20O3	297.1479，279.1372，251.1424，237.0905，209.0957	Cryptotanshinone	Salvia miltiorrhiza Bunge.
107	25.64	[M-H]-	677.378	C33H58O14	415.1459，397.1353，279.2327	gingerglycolipid B	Coptis chinensis Franch.
108	27.05	[M+H]+	295.132	C19H18O3	295.1321，277.1216，249.1267，207.0800	Isomers of Tanshinone IIA	Salvia miltiorrhiza Bunge.
