# Supplementary material for: Danlian-Tongmai formula improves diabetic vascular calcification by regulating CCN3/NOTCH signal axis to inhibit inflammatory reaction
Source: Front Pharmacol. 2025 Jan 6;15:1510030. doi: 10.3389/fphar.2024.1510030 (PMC11743396; doi:10.3389/fphar.2024.1510030)
Supplement: Supplementary file 3 [file Table6.xlsx]

## Sheet: Sheet1
TableS6 Binding energy of DLTM metabolites with CCN3/NOTCH signal molecules
Compounds	JAGGED1	HEY1	DLL1	NOTCH3	DLL3	DLL4	NOTCH1	HES1	CCN3
Worenine	-6	-6.5	-7.2	-7.9	-8.3	-7.7	-7.6	-8.6	-8.9
Wogonin	-5.7	-5.7	-6.1	-6.5	-6.9	-6.3	-7.2	-7.6	-7.4
Trijuganone C	-5.9	-6.3	-6.8	-8.3	-6.4	-7.2	-7.3	-7.5	-8.4
Tormentic acid	-7.2	-7.2	-7.9	-9.8	-7.1	-7.6	-8.2	-7.6	-8.4
Torachrysone	-4.7	-5.1	-5.8	-5.9	-6.1	-6.3	-6.3	-6.8	-6.6
Tanshinone IIb	-6.3	-6.1	-6.7	-8.4	-6.8	-6.6	-7.4	-7.4	-8
Tanshinone IIA	-6.4	-6.6	-7.1	-8	-7.6	-6.9	-7.5	-7.8	-8.7
Tanshinone I	-5.9	-6.3	-6.7	-8.6	-7.3	-6.8	-7.7	-8.1	-8.3
Tanshindiol C	-5.5	-6	-6.8	-7.9	-7.1	-7	-7.2	-7.9	-8.2
Tanshinaldehyde	-6.5	-6.1	-6.9	-8.6	-7	-7.3	-7.4	-7.2	-7.8
SYRINGIC ACID	-3.8	-4.7	-4.4	-4.4	-4.7	-5.7	-5.2	-5.7	-5.7
shikimic acid	-3.8	-4.9	-4.8	-4.3	-5.2	-6.5	-5.4	-5.7	-5.3
Salvianolic acid G	-6.1	-7.1	-6.6	-7.9	-8.2	-7.2	-8.2	-8	-8.6
salvianolic acid F	-5.4	-5.7	-6	-7	-6.9	-6.8	-7.2	-7.4	-7.4
Salidroside	-5.2	-6.4	-5.5	-5.9	-6.4	-6	-6.6	-6.6	-6.5
salicylic acid	-3.6	-4.4	-4.3	-3.9	-4.9	-6	-4.9	-5.3	-5.1
resveratrol	-4.9	-5.8	-5.5	-6.1	-6.3	-6	-7.1	-6.9	-6.3
quercetin	-5.3	-6.6	-6.7	-6.6	-7.4	-7	-7.6	-8.2	-7.6
Physcion	-5.7	-5.7	-6.3	-7.1	-7.1	-6.8	-7.2	-7.4	-7.6
p-coumaric acid	-4.4	-4.8	-4.3	-4.4	-5.1	-6.7	-5.9	-6.2	-5.1
Palmatine	-5.1	-5.6	-6.6	-6.5	-6.9	-6	-6.1	-6.8	-7.3
Neocryptotanshinone	-5.7	-5.7	-6.2	-7.6	-6.8	-6.5	-7	-6.9	-7.5
naringenin	-5.8	-6.6	-6.3	-6.8	-7.1	-6.7	-7.2	-7.7	-7.7
Methyl 2,6-dimethoxybenzoate	-3.4	-4.5	-4.6	-4	-4.6	-4.2	-4.9	-5.1	-5.1
malic acid	-3	-4.7	-4.1	-3.3	-4	-4.8	-5.2	-4.3	-4.5
Magnoflorine	-5.2	-5.7	-6.5	-6.7	-8.5	-6.4	-7.2	-7.1	-7.6
luteolin	-5.7	-6.6	-6.8	-7.2	-7.1	-7	-7.6	-8	-7.7
Jatrorrhizine	-5.1	-5.7	-6.4	-6.8	-6.7	-6.6	-6.8	-7.3	-7.1
guaiacol	-3.4	-3.9	-3.7	-3.5	-4.4	-5.3	-4.5	-4.8	-4.8
Gallic acid	-3.8	-4.6	-4.7	-4.3	-5.7	-6.8	-5.6	-5.7	-5.8
fumaric acid	-3.1	-3.8	-3.3	-2.8	-3.7	-4.6	-4.2	-4.1	-4.7
Fisetin	-5.4	-6.6	-6.2	-6.7	-7.5	-7.1	-7.7	-8.3	-8.3
ferulic acid	-4.3	-4.9	-4.8	-4.7	-5.2	-6.8	-6	-6.5	-6
Esculetin	-4.2	-5.4	-5.4	-5.2	-5.8	-5.5	-5.9	-6.5	-6.3
ERIODICTYOL	-5.7	-6.7	-6.6	-7.2	-7.3	-7.3	-7.4	-8.1	-7.9
Epiberberine	-5.4	-6.3	-6.8	-6.6	-6.9	-6.5	-6.8	-7.8	-7.5
emodin	-5.8	-5.6	-6.3	-7.1	-6.7	-7.1	-7.3	-7.2	-8.5
D-Phenyl alanine	-3.6	-4.6	-4.2	-4.1	-4.4	-5.7	-5.2	-5.4	-4.6
Dihydrotanshinone I	-5.9	-6.3	-6.6	-8	-7	-6.7	-7.7	-7.8	-8.1
DANSHENXINKUN A	-5.4	-5.9	-6.7	-7.2	-6.4	-7	-6.8	-6.7	-7.4
Danshensu	-4.2	-4.8	-5.1	-4.6	-5.5	-7	-5.7	-6.4	-6
curcumin	-5	-6.1	-5	-5.9	-6	-6.3	-7.5	-6.6	-6.9
Cryptotanshinone	-6.4	-6.2	-7.1	-8.5	-7.6	-6.7	-7.8	-7.4	-8.2
Coptisine	-5.9	-6.8	-6.9	-7.3	-8	-7.5	-7.4	-8.5	-8.4
Columbamine	-5.5	-5.9	-6.7	-6.7	-6.5	-6.4	-7.1	-7.5	-7.6
Citreorosein	-5.6	-5.7	-6.2	-7.3	-7.2	-6.9	-7.1	-7.2	-7.8
cis-Aconitic acid	-3.2	-4.5	-4.1	-3.4	-4.1	-4.6	-5	-4.8	-5.2
caffeic acid	-4.4	-4.9	-4.9	-4.9	-5.2	-6.4	-6.1	-6.5	-6
benzoic acid	-3.7	-4.2	-4.1	-3.7	-4.6	-5.4	-4.7	-4.8	-4.6
Alpinetin	-5	-6.5	-6.3	-6.8	-6.8	-6.5	-7.2	-7.3	-7.7
5-HYDROXYMETHYLFURFURAL	-3.4	-4.1	-3.9	-3.5	-4.2	-5.2	-4.7	-4.7	-4.7
4-Acetoxyphenol	-3.5	-4.7	-4.6	-4.1	-4.6	-5.7	-5.1	-5.1	-4.9
3,4-Dihydroxyphenylacetic acid	-3.8	-4.5	-4.6	-4.4	-4.9	-4.7	-5.5	-5.7	-5.7
3,4-DIHYDROXYBENZOIC ACID	-3.8	-4.8	-5	-4.2	-4.9	-6.4	-5.4	-5.4	-5.2
3,4-Dihydroxybenzaldehyde	-3.6	-4.3	-4.7	-4	-4.9	-6	-5.3	-5.1	-5.1
2-Methylsuccinic acid	-3.1	-4.2	-3.7	-2.9	-3.7	-5	-4.9	-4.4	-4.6
2,5-DIHYDROXYBENZOIC ACID	-3.8	-4.4	-4.5	-4	-5.1	-6.6	-5.1	-5.3	-5.5
(-)-Epicatechin	-5.4	-6.5	-6.4	-6.5	-7.2	-7	-7.6	-7.4	-7.4
(-)-Berbine	-5.3	-5.8	-6.6	-6.9	-7.1	-6.5	-8	-8	-7.2
AVERAGE	-4.87966	-5.53559	-5.68814	-5.98983	-6.16271	-6.36949	-6.49831	-6.67966	-6.76271
