# Supplementary material for: Danlian-Tongmai formula improves diabetic vascular calcification by regulating CCN3/NOTCH signal axis to inhibit inflammatory reaction
Source: Front Pharmacol. 2025 Jan 6;15:1510030. doi: 10.3389/fphar.2024.1510030 (PMC11743396; doi:10.3389/fphar.2024.1510030)
Supplement: Supplementary file 5 [file Table4.xlsx]

## Sheet: Sheet1
TableS4: Detailed information on potentially effective metabolites contained in DLTM.
No.	Pubchem CID	cmpdsynonym	molecular weight	molecular formula
1	20055073	Worenine	334.3	C20H16NO4
2	18640396	D-Phenyl alanine	165.19	C9H11NO2
3	11600642	Danshensu	198.17	C9H10O5
4	11530200	Salvianolic acid G	340.3	C18H12O7
5	11425923	Dihydrotanshinone I	278.3	C18H14O3
6	10903113	salvianolic acid F	314.29	C17H14O6
7	9926694	Tanshinone IIb	310.3	C19H18O4
8	5321977	Torachrysone	246.26	C14H14O4
9	5281703	Wogonin	284.26	C16H12O5
10	5281614	Fisetin	286.24	C15H10O6
11	5281416	Esculetin	178.14	C9H6O4
12	5280445	luteolin	286.24	C15H10O6
13	5280343	quercetin	302.23	C15H10O7
14	969516	curcumin	368.4	C21H20O6
15	689043	caffeic acid	180.16	C9H8O4
16	643757	cis-Aconitic acid	174.11	C6H6O6
17	637542	p-coumaric acid	164.16	C9H8O3
18	445858	ferulic acid	194.18	C10H10O4
19	445154	resveratrol	228.24	C14H12O3
20	444972	fumaric acid	116.07	C4H4O4
21	440735	eriodictyol	288.25	C15H12O6
22	439246	naringenin	272.25	C15H12O5
23	389888	Neocryptotanshinone	314.4	C19H22O4
24	361512	Citreorosein	286.24	C15H10O6
25	237332	5-hydroxymethylfurfural	126.11	C6H6O3
26	164676	Tanshinone IIA	294.3	C19H18O3
27	164543	(-)-Berbine	235.32	C17H17N
28	164381	Trijuganone C	340.4	C20H20O5
29	160876	Epiberberine	336.4	C20H18NO4
30	160254	Cryptotanshinone	296.4	C19H20O3
31	159278	Salidroside	300.3	C14H20O7
32	154279	Alpinetin	270.28	C16H14O4
33	149138	Danshenxinkun A	296.3	C18H16O4
34	137419	Methyl 2,6-dimethoxybenzoate	196.2	C10H12O4
35	126072	Tanshindiol C	312.3	C18H16O5
36	124268	Tanshinaldehyde	310.3	C19H18O4
37	114917	Tanshinone I	276.3	C18H12O3
38	96009	4-Acetoxyphenol	152.15	C8H8O3
39	73337	Magnoflorine	342.4	C20H24NO4
40	73193	Tormentic acid	488.7	C30H48O5
41	72323	Jatrorrhizine	338.4	C20H20NO4
42	72322	Coptisine	320.3	C19H14NO4
43	72310	Columbamine	338.4	C20H20NO4
44	72276	(-)-Epicatechin	290.27	C15H14O6
45	19009	Palmatine	352.4	C21H22NO4
46	10742	syringic acid	198.17	C9H10O5
47	10639	Physcion	284.26	C16H12O5
48	10349	2-Methylsuccinic acid	132.11	C5H8O4
49	8768	3,4-Dihydroxybenzaldehyde	138.12	C7H6O3
50	8742	shikimic acid	174.15	C7H10O5
51	3469	2,5-dihydroxybenzoic acid	154.12	C7H6O4
52	3220	emodin	270.24	C15H10O5
53	547	3,4-Dihydroxyphenylacetic acid	168.15	C8H8O4
54	525	malic acid	134.09	C4H6O5
55	460	guaiacol	124.14	C7H8O2
56	370	Gallic acid	170.12	C7H6O5
57	338	salicylic acid	138.12	C7H6O3
58	243	benzoic acid	122.12	C7H6O2
59	72	3,4-dihydroxybenzoic acid	154.12	C7H6O4
